# Supplementary material for: Ahf-Caltide, a Novel Polypeptide Derived from Calpastatin, Protects against Oxidative Stress Injury by Stabilizing the Expression of CaV1.2 Calcium Channel
Source: Int J Mol Sci. 2023 Oct 29;24(21):15729. doi: 10.3390/ijms242115729 (PMC10648788; doi:10.3390/ijms242115729)
Supplement: Supplementary file 1 [file ijms-24-15729-s001.zip]

Archive with 1 entries (1 files):
- ijms-2664505-supplementary.pdf
